# Supplementary material for: Analysis of Physiological Variations and Genetic Architecture for Photosynthetic Capacity of Japanese Soybean Germplasm
Source: Front Plant Sci. 2022 Jun 29;13:910527. doi: 10.3389/fpls.2022.910527 (PMC9278873; doi:10.3389/fpls.2022.910527)
Supplement: Supplementary file 1 [file Data_Sheet_1.xlsx]

## Sheet: Supplemental Table S1
	Supplemental Table S1: List of candidate genes in 500 kbp region spanning both sides of the most significant SNP
	Remarks	Gene	Chromosome	Start_postion (bp)	End_postion (bp)	TAIR annotation number	Gene name	GO	Function
		Glyma.17G225800	Chr17	38002427	38010272	AT4G33210	SLOMO	GO:0005515	F-box family protein
		Glyma.17G225900	Chr17	38011908	38012862	AT5G21910
		Glyma.17G226000	Chr17	38013862	38014832
	RT-PCR	Glyma.17G226100	Chr17	38032261	38040867	AT2G26330	ER,QRP1	GO:0004672,GO:0005524,GO:0006468,GO:0005515	Leucine-rich receptor-like protein kinase family protein involved in specification of organs originating from the shoot apical meristem.
		Glyma.17G226200	Chr17	38068206	38069105	AT2G28740	HIS4	GO:0003677	histone H4
		Glyma.17G226300	Chr17	38070959	38075701	AT4G33200	ATXI-I,XI-15,XI-I	GO:0003774,GO:0005524,GO:0016459	myosin, putative
		Glyma.17G226400	Chr17	38075702	38090606	AT4G33200	ATXI-I,XI-15,XI-I		myosin, putative
		Glyma.17G226500	Chr17	38091013	38093234	AT5G21940
		Glyma.17G226600	Chr17	38105929	38111302	AT2G26310		GO:0016872	Chalcone-flavanone isomerase family protein
	RT-PCR	Glyma.17G226700	Chr17	38112713	38121429	AT2G26300	ATGPA1,GP ALPHA 1,GPA1	GO:0005525,GO:0003924,GO:0004871,GO:0019001,GO:0031683,GO:0007186	G protein alpha subunit 1, GPA1 is a positive regulator in ABA-mediated inhibition of stomatal opening.
		Glyma.17G226800	Chr17	38130275	38136095	AT2G26200		GO:0008168,GO:0008152	S-adenosyl-L-methionine-dependent methyltransferases superfamily protein
	RT-PCR	Glyma.17G226900	Chr17	38161706	38164919	AT2G26080	AtGLDP2,GLDP2		glycine decarboxylase P-protein 2
		Glyma.17G227000	Chr17	38167203	38167409	AT5G11970			Protein of unknown function (DUF3511)
		Glyma.17G227100	Chr17	38175388	38181189	AT5G11960		GO:0015095,GO:0015693,GO:0016020	Protein of unknown function (DUF803)
		Glyma.17G227200	Chr17	38184820	38193145	AT5G11950			Putative lysine decarboxylase family protein
		Glyma.17G227300	Chr17	38198671	38199394
		Glyma.17G227400	Chr17	38208471	38211994	AT2G26180	IQD6	GO:0005515	IQ-domain 6
		Glyma.17G227500	Chr17	38210720	38217231	AT2G26170	CYP711A1,MAX1	GO:0005506,GO:0009055,GO:0016705,GO:0020037,GO:0055114	cytochrome P450, family 711, subfamily A, polypeptide 1
		Glyma.17G227600	Chr17	38237933	38241566	AT2G26150	ATHSFA2,HSFA2	GO:0003700,GO:0043565,GO:0006355,GO:0005634	heat shock transcription factor A2
	SNP position with most significant peak			38255561
		Glyma.17G227700	Chr17	38259023	38262073	AT4G33040		GO:0009055,GO:0015035,GO:0045454	Thioredoxin superfamily protein
		Glyma.17G227800	Chr17	38275485	38278808	AT1G55120	AtcwINV3,ATFRUCT5,FRUCT5		beta-fructofuranosidase 5
		Glyma.17G227900	Chr17	38284476	38287851	AT5G11920	AtcwINV6,cwINV6		6-&1-fructan exohydrolase
		Glyma.17G228000	Chr17	38290133	38296500	AT3G50700	AtIDD2,IDD2		similar to maize Indeterminate1 (ID1)
		Glyma.17G228100	Chr17	38305771	38313230	AT2G26140	ftsh4	GO:0005524,GO:0004222,GO:0006508,GO:0009378,GO:0006281,GO:0006310,GO:0003678,GO:0016887	FTSH protease 4
		Glyma.17G228200	Chr17	38314962	38315760
		Glyma.17G228300	Chr17	38316355	38326030	AT5G11910		GO:0008236,GO:0006508	alpha/beta-Hydrolases superfamily protein
		Glyma.17G228400	Chr17	38332780	38337858	AT2G46210		GO:0020037,GO:0006629	Fatty acid/sphingolipid desaturase
		Glyma.17G228500	Chr17	38343564	38348355	AT5G50960	ATNBP35,NBP35		Highly similar to Saccharomyces cerevisiae NBP35,
		Glyma.17G228600	Chr17	38349687	38353286	AT1G60960	ATIRT3,IRT3	GO:0046873,GO:0030001,GO:0055085,GO:0016020	iron regulated transporter 3
		Glyma.17G228700	Chr17	38364416	38367780	AT4G26150	CGA1,GATA22	GO:0003700,GO:0008270,GO:0043565,GO:0006355	cytokinin-responsive gata factor 1, Modulate chlorophyll biosynthesis and glutamate synthase (GLU1/Fd-GOGAT) expression.
		Glyma.17G228800	Chr17	38383184	38389776	AT2G26080	AtGLDP2,GLDP2	GO:0016829,GO:0006520,GO:0004375,GO:0006546,GO:0055114	glycine decarboxylase P-protein 2
		Glyma.17G228900	Chr17	38398341	38400442	AT5G60030
		Glyma.17G229000	Chr17	38405283	38412601	AT3G25690	CHUP1		Hydroxyproline-rich glycoprotein family protein, actin binding protein required for normal chloroplast positioning
		Glyma.17G229100	Chr17	38419116	38429069	AT5G11850		GO:0004672,GO:0005524,GO:0006468	Protein kinase superfamily protein
		Glyma.17G229200	Chr17	38425777	38427208
		Glyma.17G229300	Chr17	38434624	38438642	AT2G26070	RTE1		Encodes a predicted membrane protein, Protein of unknown function (DUF778)
		Glyma.17G229400	Chr17	38439762	38442487	AT5G11810
		Glyma.17G229500	Chr17	38443771	38448625	AT4G33000	ATCBL10,CBL10,SCABP8	GO:0005509	calcineurin B-like protein 10
		Glyma.17G229600	Chr17	38450991	38457056	AT5G26040	HDA2		histone deacetylase 2 (HDA2)
		Glyma.17G229700	Chr17	38460625	38472586	AT5G11800	ATKEA6,KEA6	GO:0015299,GO:0006812,GO:0055085,GO:0016021	K+ efflux antiporter 6
		Glyma.17G229800	Chr17	38475630	38477885	AT5G47390		GO:0003682	myb-like transcription factor family protein
		Glyma.17G229900	Chr17	38494068	38495137	AT2G26040	PYL2,RCAR14	GO:0006952,GO:0009607	PYR1-like 2

## Sheet: Supplemental Table S2
	Supplemental Table S2: Primer pairs used for quantitative RT-PCR
	Primer name	Primer sequence (5'-3')
	Glyma.17G226100 qRT-PCR F	ATTTAGAGATGTGGATAACGTG
	Glyma.17G226100 qRT-PCR R	AAGATTGAGTGCAACAACATTA
	Glyma.17G226700 qRT-PCR F	AAACAAGAGATTGAGCATGCA
	Glyma.17G226700 qRT-PCR R	ATCTTAAAGACGCGATCTACG
	Glyma.17G226900 qRT-PCR F	TCATCCAACCACAGGAAACG
	Glyma.17G226900 qRT-PCR R	ACATATTCTAGCATTACAAGTTC
	VPS-like qRT-PCR F	AAAGAGTCTCATCCCACAAC
	VPS-like qRT-PCR R	CGCATATTCCCAATCTCAGA

## Sheet: Supplemental Table S3
	Supplemental Table S3: A two-way ANOVA table showing tests among gas exchange and chlorophyll fluorescence parameters. Asat stands for light saturated photosynthesis, gs represents stomatal conductance, Ci represents Intercellular CO2 concentrations, A/Ci shows the apparent mesophyll activity, ETR stands for electron transport rate, Fv’/Fm’ represents light utilization efficiency of PSII, PhiPS2 …
			Gas Exchange Parameters				Chlorophyl Fluorescence
			Asat	gs	Ci	A/Ci	ETR	Fv’/Fm’	PhiPS2	NPQ(t)
	Gen (G)	En	30.84c	0.90c	293.98bc	0.105bc	243.02bc	0.666a	0.482bc	1.48a
		Fu	33.10abc	1.13abc	299.50abc	0.110abc	236.82bc	0.678ab	0.469bc	1.32ab
		JMC13	32.16bc	1.07abc	301.99abc	0.106bc	241.93bc	0.679ab	0.479bc	1.32ab
		JMC16	31.59bc	0.93bc	294.20bc	0.107bc	248.22abc	0.676b	0.496abc	1.34ab
		JMC37	31.85bc	0.93bc	294.72bc	0.108bc	244.91bc	0.671b	0.485bc	1.40a
		JMC43	32.20bc	0.97bc	291.62c	0.110abc	250.60ab	0.672b	0.497ab	1.40a
		JMC47	36.13a	1.29a	301.78abc	0.120a	265.78a	0.700a	0.527a	1.12b
		JMC49	30.74c	1.17ab	309.85a	0.099c	229.57c	0.667b	0.455c	1.45a
		JMC56	30.56c	1.05abc	300.50abc	0.102c	232.69bc	0.664b	0.461bc	1.49a
		PE	34.61ab	1.29a	306.17ab	0.113ab	243.38bc	0.671b	0.482bc	1.39a
	Date (D)	22 Jul	27.12c	0.70c	290.84c	0.093c	229.32a	0.649c	0.453a	1.65a
		30 July	37.11a	1.46a	306.75a	0.121a	254.52b	0.697a	0.505a	1.12c
		11 Aug	33.06b	1.05b	300.82b	0.110b	247.41c	0.677b	0.492b	1.33b
	ANOVA	G	***	***	***	***	***	***	***	***
		D	***	***	***	***	***	***	***	***
		G x D	*	ns	ns	†	*	ns	*	ns

## Sheet: Supplemental Table S4
	Supplemental Table S4: A two-way ANOVA table showing tests for specific leaf weight (SLW), stomatal density (SDensity), stomatal length (SLength), and stomatal width (SWidth). Each value is the mean of 3 observations for G and 30 observations for D. Superscripted letters show significant difference at p =0.05 or below based on Tukey’s Honest Significant Difference (HSD) test. Significance Codes: …
			Morphological Parameters
			SLW	SDensity	SLength	SWidth
	Gen (G)	En	47.05a	262.40c	20.71a	11.58a
		Fu	42.49a	287.10abc	19.32a	10.63a
		JMC13	40.83a	276.85abc	19.96a	11.78a
		JMC16	45.23a	258.23c	20.63a	11.50a
		JMC37	44.63a	250.20c	20.20a	10.70a
		JMC43	41.00a	263.06bc	20.67a	11.53a
		JMC47	43.74a	325.03ab	19.30a	11.58a
		JMC49	40.12a	284.52abc	18.98a	11.51a
		JMC56	39.42a	252.12c	19.62a	11.73a
		PE	38.63a	335.75a	18.94a	11.40a
	Date (D)	22 Jul	-----	-----	-----	-----
		30 July	43.52a	305.32a	21.41a	11.56a
		11 Aug	41.18a	251.53b	18.42b	11.23a
	ANOVA	G	ns	*	ns	ns
		D	†	*	***	ns
		G x D	†	ns	ns	ns
